# Supplementary material for: Silver-Assembled Silica Nanoparticles in Lateral Flow Immunoassay for Visual Inspection of Prostate-Specific Antigen
Source: Sensors (Basel). 2021 Jun 15;21(12):4099. doi: 10.3390/s21124099 (PMC8232291; doi:10.3390/s21124099)
Supplement: Supplementary file 1 [file sensors-21-04099-s001.zip]

Archive with 1 entries (1 files):
- sensors-1230982-supplementary.pdf
